# Supplementary material for: LPS-Induced Garcia Effect and Its Pharmacological Regulation Mediated by Acetylsalicylic Acid: Behavioral and Transcriptional Evidence
Source: Biology (Basel). 2023 Aug 7;12(8):1100. doi: 10.3390/biology12081100 (PMC10451780; doi:10.3390/biology12081100)
Supplement: Supplementary file 1 [file biology-12-01100-s001.zip]

Archive with 1 entries (1 files):
- biology-2465130-supplementary.pdf
